# Supplementary material for: Comparative analysis of the mitochondrial genomes of the soft-shelled turtles Palea steindachneri and Pelodiscus axenaria and phylogenetic implications for Trionychia
Source: Sci Rep. 2025 Feb 28;15:7138. doi: 10.1038/s41598-025-90985-2 (PMC11871352; doi:10.1038/s41598-025-90985-2)
Supplement: Supplementary file 2 — Supplementary Material 2 [file 41598_2025_90985_MOESM2_ESM.txt]

# The in-house R script for Relative synonymous codon usage (RSCU) 
	library(readr)
	library(dplyr)
	library(ggplot2)
	library(ggstar)
	library(aplot)

	# Load data
	df<-read.csv("aa.csv",header=FALSE)
	d.pax<-read.table("PaxMito_RSCU_stack.csv",header =TRUE,sep = ",")
	d.pst<-read.table("PstMito_RSCU_stack.csv", header=TRUE, sep =",")
	
	# Add variable names to the data frame
	names(df)<-c("AA","SN") 

	# Merge data frames and assign amino acid sequence numbers to variables
	dm<-merge(d.pst,df,by="AA") 
	names(dm)<-c("AA","Codon","Count","RSCU","Fill","Equaliy","AT%","aaRatio","SN")
	
	# Write color values
	for (i in 1:length(dm$AA)){
		if(i==1){
			pr.aa=dm[i,1]
			rslt.vc=6
		}else{
			if (dm[i,1]==pr.aa){
				rslt.vc=c(rslt.vc,rslt.vc[i-1]-0.5)
			}else{
				rslt.vc=c(rslt.vc,6)
				pr.aa=dm[i,1]
			}
		}
	}
	
	# Convert vector to data frame
	rslt.df=data.frame(  
		rslt.clm = rslt.vc
		)
	rslt.df
	dm<-cbind(dm,rslt.df)

	# Create a stacked bar plot using ggplot2
	p.bar <- ggplot(dm,aes(x=AA, y=RSCU, fill=factor(rslt.clm)))+  
		geom_bar(stat="identity",position="stack",color="black")+
		theme_bw()+ 
		theme(legend.position = "none")+
		scale_y_continuous(expand=c(0,0),limits=c(0,9))+ 
		labs(x=NULL, y="RSCU")  
	p.bar

	# Create a bottom codon usage plot using ggplot2
	p.codon<-ggplot(dm,aes(x=AA,y=rslt.clm,fill=factor(rslt.clm)))+ 
		geom_label(aes(label=Codon),size=2)+ 
		ylim(3.4,6.1)+
		theme_minimal()+ 
		theme(legend.position="none",axis.title=element_blank(),axis.text=element_blank(),panel.grid=element_blank())
	p.codon

	# Create composite plots using the aplot package
	insert_bottom(p.bar,p.codon,height=0.3)


# The in-house R script for AT/GC skew values of different mitochondrial elements
	library(tidyverse)
	library(showtext)
	library(scales)
	library(ggprism)
	library(readxl)
	library(dplyr)
	
	# Load data
	skew_data <- read_excel("Pax+Pst_NucCompSkew_v2.xlsx", sheet="P_ax_01F")
	head(skew_data)

	skew_data <- skew_data %>%
	  arrange(Group, desc(Value)) %>%
	  mutate(SortOrder = interaction(Group, Gene, sep = "_"))

	font_add_google(name = "Black Ops One", family = "opsone")
	font_add_google(name = "Dosis", family = "dosis")
	showtext_auto()

	ggplot(data=skew_data, 
		   mapping=aes(x=Value, y=SortOrder, colour=Group)) +
	  geom_point(size = 3) +
	  scale_y_discrete(labels = function(x) gsub(".*_", "", x), limits = unique(skew_data$SortOrder))+
	  geom_segment(aes(yend=SortOrder,xend=0),size=1) +
	  scale_colour_manual(values = c("AT skew" = "#ea9c9d", "GC skew" = "#93cc82")) + 
	  theme_bw() + 
	  theme(panel.background = element_blank(),
			axis.text.y = element_text(size = 12),
			axis.title.y = element_text(size = 14, face = "bold"),
			axis.text.x = element_text(size = 12),
			axis.title.x = element_text(size = 14, face = "bold"),
			legend.text = element_text(size = 10),
			axis.text = element_text(color = "black")) + 
	  labs(x = "AT/GC skew value", 
			y = "Pelodiscus axenaria mitochondrial genome gene")+  
	  theme(plot.margin = unit(c(0.2, 0.5, 0.2, 0.5), "inches"))
	  
	ggsave("your_plot.pdf", plot = your_plot, width = , height = 10)


# bash.sh for PAML analysis script: Call translatorx_vLocal.pl and pal2nal.pl scripts to obtain .codo codon alignment files
# translatorx_vLocal.pl download link: https://github.com/MaoYafei/TREEasy/blob/master/translatorx_vLocal.pl
# pal2nal.pl download link: https://www.bork.embl.de/pal2nal/

	#!/bin/bash
	
	# Assume the path of pal2nal.plis ../pal2nal_v14
	pal2nal_path="../pal2nal_v14"
	original_directory=$(pwd)
	log_file="processing_log.txt"
	
	for fas_file in *fas
	do
	    gene_name=$(basename "$fas_file" | cut -d '_' -f 1)
		# The default alignment method is MUSCLE. According to the translatorx help documentation: M/C/F/P, standing for Muscle, Clustalw, Prank, and Mafft
	    perl ../translatorx_vLocal.pl -i "$fas_file" -c 2 -o "$gene_name"  
	
	    # Copy the .aaseqs.fasta file and rename it to PCG-name.aa
	    cp "$gene_name.aaseqs.fasta" "$pal2nal_path/${gene_name}.aa"
	
	    # Copy the .fas file and rename it to PCG-name.nu
	    cp "$fas_file" "$pal2nal_path/${gene_name}.nu"
	done
	
	# Change to the directory where pal2nal.plis located (i.e., pal2nal_path)
	cd "$pal2nal_path"
	
	for file in *aa
	do
	    base_name=$(basename "$file" | cut -d '.' -f 1)
	    perl pal2nal.pl "$base_name.aa" "$base_name.nu" -output fasta -nogap -nomismatch -codontable 2 >./for_paml/${base_name}.codo
	    current_time=$(date +"%Y-%m-%d %H:%M:%S")
	    echo "----------------------------" >> "$log_file"
	    echo "Time: $current_time" >> "$log_file"
	    echo "Processed: $base_name.aa with $base_name.nu. Output saved as ${base_name}.codo" >> "$log_file"
	done

	

# bash_2.sh_PAML analysis: Call the scripts one_line_fasta.pl and FASTAtoPHYL.pl to generate .phy files
# one_line_fasta.pl and FASTAtoPHYL.pl download link: https://github.com/abacus-gene/paml-tutorial/tree/main/positive-selection/00_data/scripts
	#!/bin/bash
	
	log_file="processing_log.txt"
	
	for codo_file in *.codo
	do
	    base_name=$(basename "$codo_file" | cut -d '.' -f 1)
	    one_line_file="${base_name}_one_line.fa"
	    echo "base_name: $base_name"
	    echo "one_line_file: $one_line_file"
	    # Always call one_line_fasta.pl for each file
	    perl one_line_fasta.pl "$codo_file"
	    if [ -f "$one_line_file" ]; then
	        num=$(grep '>' "$one_line_file" | wc -l)
	        len=$(sed -n '2,2p' "$one_line_file" | sed 's/\r//' | sed 's/\n//' | wc --m)
	        current_time=$(date +"%Y-%m-%d %H:%M:%S")
	        echo "----------------------------" >> "$log_file"
	        echo "Time: $current_time" >> "$log_file"
	        echo "Processing $one_line_file with num=$num and len=$len" >> "$log_file"
	        perl FASTAtoPHYL.pl "$one_line_file" "$num" "$len"
	        echo "Finished processing $one_line_file with FASTAtoPHYL.pl"
	    else
	        echo "Error: $one_line_file not found."
	    fi
	done
